# Supplementary material for: Determination of sRNA Expressions by RNA-seq in Yersinia pestis Grown In Vitro and during Infection
Source: PLoS One. 2013 Sep 11;8(9):e74495. doi: 10.1371/journal.pone.0074495 (PMC3770706; doi:10.1371/journal.pone.0074495)
Supplement: Table S1 — The information on 104 sRNAs in Y. pestis identified by RNA-seq analysis. (XLS) [file pone.0074495.s003.xls]

## Sheet: Supplementary Table 1
Table S1. The information on 104 sRNAs in Y. pestis identified by RNA-seq analysis.
Type	ID	Annotated or validateda	ID-alternativeb	Genome location	Strand	Beg	End	Length	Samples	BHI_RPKM	TMH_RPKM	Lung_RPKM	Spleen_RPKM	Antisense gene	Upstream_Gene	Downstream_Gene
Intergenic	sR001	CRISPR-DR4		chromosome	-	2539347	2539404	58	BHI, TMH, Lung, Spleen	163.567	1213.84	1763.14	2527.82	NULL	YP_2287	YP_2288
Intergenic	sR002	TPP		chromosome	-	3027702	3027835	134	BHI, TMH, Lung, Spleen	180.765	380.267	268.089	286.507	NULL	YP_2725	YP_2726
Intergenic	sR003	CsrB	CsrB	chromosome	-	3125751	3126073	323	BHI, TMH, Lung, Spleen	175863	306520	23162.3	32453.6	NULL	YP_2815	YP_2816
Intergenic	sR004	SraD/MicA	MicA	chromosome	-	411002	411074	73	BHI, TMH, Lung	71.004	17.0782	112.054	0	NULL	YP_0385	YP_0386
Intergenic	sR005	SgrS	Ysr150	chromosome	-	4155972	4156113	142	BHI, Lung, Spleen	44.6306	6.75677	352.138	402.487	NULL	YP_3654	YP_3655
Intergenic	sR006	Thr_leader		chromosome	-	4241756	4241998	243	BHI, TMH, Lung, Spleen	436.346	73.2627	29.8252	209.264	NULL	YP_3723	YP_3724
Antisense	sR007	RNaseP_bact_a/RnpB	RnpB	chromosome	-	4327254	4327635	382	BHI, TMH, Lung, Spleen	12215.5	2472.7	3446.33	14106	YP_3800	YP_3799	YP_3801
Antisense	sR008	His_leader		chromosome	-	1592134	1592356	223	BHI, TMH, Spleen, Lung	118.786	801.256	274.103	882.244	YP_1439	YP_1438	YP_1440
Intergenic	sR009	RyhB2	Ysr146.1	chromosome	-	2385421	2385528	108	BHI, TMH, Lung, Spleen	230.621	121.156	26039.3	14519.7	NULL	YP_2141	YP_2143
Intergenic	sR010	rne5	rne5	chromosome	+	2508306	2508446	141	BHI, TMH, Lung	101.72	542.515	114.404	205.497	NULL	YP_2262	YP_2263
Intergenic	sR011	GlmY/tke1	Ysr147	chromosome	+	2812713	2813012	300	BHI, TMH, Lung, Spleen	396.47	182.245	362.941	337.559	NULL	YP_2538	YP_2539
Intergenic	sR012	CyaR/RyeE	CyaR	chromosome	+	3023407	3023499	93	BHI, TMH, Lung, Spleen	12319.4	109533	393173	191612	NULL	YP_2721	YP_2722
Intergenic	sR013	GcvB	Ysr45	chromosome	+	3133288	3133492	205	BHI, TMH, Lung, Spleen	5032.23	1115.08	601.923	614.129	NULL	YP_2822	YP_2823
Intergenic	sR014	OmrA-B	Ysr149	chromosome	+	3179214	3179285	72	BHI, Lung, Spleen	159.735	38.9483	277.021	424.564	NULL	YP_2863	YP_2864
Antisense	sR015	FMN		chromosome	+	3309736	3309950	215	BHI, TMH, Lung, Spleen	3412.93	899.218	985.182	1769.16	YP_2972	YP_2971	YP_2973
Intergenic	sR016	GlmZ_SraJ	Ysr148	chromosome	+	3564825	3565008	184	BHI, TMH, Lung, Spleen	1866.22	683.793	200.03	462.97	NULL	YP_t66	YP_3193
Intergenic	sR017	6S RNA	6S RNA	chromosome	+	4106950	4107133	184	BHI, TMH, Lung, Spleen	13398.5	56629.5	95542.1	243668	NULL	YP_3609	YP_3610
Antisense	sR018	SraH/RyhA/ArcZ		chromosome	+	4334176	4334304	129	BHI, TMH, Lung, Spleen	1360.27	8618.84	585.216	1874.95	YP_3809	YP_3808	YP_3810
Intergenic	sR019	STnc490k		chromosome	+	583953	584029	77	BHI, TMH, Lung, Spleen	187.116	66.936	323.213	1937	Multiple	Multiple	Multiple
Intergenic	sR020	4.5S RNA/ffs	ffs	chromosome	+	856937	857071	135	BHI, TMH, Lung, Spleen	6067.13	5389.88	567.746	1519.58	NULL	YP_0792	YP_0793
Intergenic	sR021	JUMPstart	Ysr112	chromosome	+	879868	880022	155	BHI, TMH	79.9788	279.501	25.5393	102.347	NULL	YP_0813	YP_0814
Intergenic	sR022	tmRNA/ssrA	tmRNA	chromosome	+	1136977	1137342	366	BHI, TMH, Lung, Spleen	5849.5	16150.1	24450.7	12819.7	NULL	YP_1055	YP_1056
Intergenic	sR023	RybB	Ysr48	chromosome	+	1382180	1382265	86	BHI, TMH, Lung, Spleen	428.733	4236.12	5777.42	2468.77	NULL	YP_1266	YP_1267
Intergenic	sR024	RyhB1	Ysr146.2	chromosome	-	3713576	3713685	110	Lung, Spleen	20.2721	11.3814	13562.6	12132.6	NULL	YP_3318	YP_3320
Intergenic	sR025	RNAI		pPCP1	+	3961	4068	108	BHI, TMH, Lung, Spleen	191.754	442.647	1131.87	531.879	NULL	YP_pPCP04	YP_pPCP05
Intergenic	sR026	CsrC	CsrC	chromosome	+	27453	27838	386	BHI, TMH, Lung, Spleen	237365	228259	5845.67	8429.96	NULL	YP_0020	YP_0021
Intergenic	sR027	N		chromosome	-	258237	258520	284	BHI, TMH, Lung, Spleen	7449.18	11612	695.054	2493.74	NULL	YP_0256	YP_0257
Intergenic	sR028	N		chromosome	-	2985116	2985225	110	BHI, TMH, Lung, Spleen	713.991	121.046	2024.84	2788.19	NULL	YP_2695	YP_2696
Intergenic	sR029	N		chromosome	-	3184785	3184907	123	BHI, TMH, Lung, Spleen	3004.79	271.754	198.753	1037.09	NULL	YP_2868	YP_2869
Intergenic	sR030	N	Ysr51	chromosome	-	3465730	3465815	86	BHI, TMH, Lung	1369.31	231.633	95.9042	250.162	NULL	YP_3110	YP_3111
Intergenic	sR031	N		chromosome	-	3471241	3471357	117	BHI, TMH, Lung, Spleen	111.968	452.806	755.434	1716.21	NULL	YP_57	YP_58
Intergenic	sR032	N		chromosome	-	3691102	3691278	177	BHI, TMH, Lung, Spleen	677.74	464.471	60.821	204.626	NULL	YP_3304	YP_3305
Intergenic	sR033	N		chromosome	-	3728285	3728425	141	BHI, TMH, Lung, Spleen	2747.69	2430.1	451.065	1109.68	NULL	YP_3332	YP_3333
Intergenic	sR034	Y (Two bands)	Ysr59	chromosome	-	407298	407460	163	BHI, TMH, Lung, Spleen	3437.07	1474.38	1019.38	1823.83	NULL	YP_0382	YP_t4
Intergenic	sR035	Y (Three bands)	Ysr104	chromosome	-	4252401	4252560	160	BHI, TMH, Lung, Spleen	3307.14	9840.81	1243.73	3571.62	NULL	YP_3732	YP_3733
Intergenic	sR036	N		chromosome	-	511658	511727	70	BHI, TMH, Lung	366.948	159.008	73.3834	210.069	NULL	YP_0477	YP_0478
Intergenic	sR037	N		chromosome	-	4437824	4437908	85	BHI, TMH, Lung, Spleen	189.089	268.692	286.211	1307.28	NULL	YP_3900	YP_3901
Intergenic	sR038	N		chromosome	-	4440654	4440723	70	BHI, TMH, Lung	89.089	372.102	78.7116	260.775	NULL	YP_3905	YP_3906
Intergenic	sR039	N		chromosome	-	687598	687829	232	BHI, TMH, Lung, Spleen	672.902	1303.28	11127.3	8745.27	NULL	YP_0643	YP_0644
Intergenic	sR040	N		chromosome	-	959504	959598	95	BHI, TMH, Lung	237.192	201.868	47.826	178.425	NULL	YP_0895	YP_0896
Intergenic	sR041	N		chromosome	-	1090384	1090465	82	BHI, TMH, Lung, Spleen	379.254	126.501	271.356	478.794	NULL	YP_1011	YP_1012
Intergenic	sR042	N		chromosome	-	1114020	1114137	118	BHI, TMH, Lung, Spleen	227.872	233.51	60.2703	241.868	NULL	YP_1033	YP_1034
Intergenic	sR043	Y		chromosome	-	1155200	1155385	186	BHI, TMH, Lung, Spleen	409.77	187.564	98.3471	463.444	NULL	YP_1080	YP_1081
Intergenic	sR044	N		chromosome	-	1201550	1201648	99	BHI, TMH, Lung, Spleen	161.02	265.321	108.313	277.311	NULL	YP_1118	YP_1119
Intergenic	sR045	N		chromosome	-	1282127	1282244	118	BHI, TMH, Lung, Spleen	147.627	691.36	159.691	492.943	NULL	YP_1186	YP_1187
Intergenic	sR046	N		chromosome	-	1330398	1330614	217	BHI, TMH, Lung, Spleen	555.263	612.34	452.504	1148.99	NULL	YP_1218	YP_1219
Intergenic	sR047	N		chromosome	-	157896	158048	153	BHI, TMH, Lung, Spleen	860.669	192.12	432.862	780.242	NULL	YP_0143	YP_0144
Intergenic	sR048	N		chromosome	-	1839413	1839543	131	BHI, TMH, Lung, Spleen	418.584	170.988	77.325	238.878	NULL	YP_1667	YP_1668
Intergenic	sR049	N		chromosome	-	2113001	2113475	475	BHI, TMH, Lung	752.59	487.759	172.995	147.925	NULL	YP_1895	YP_1896
Intergenic	sR050	N		chromosome	-	2141381	2141446	66	BHI, TMH, Lung, Spleen	106.138	263.45	66.2718	414.869	NULL	YP_1921	YP_1922
Intergenic	sR051	N		chromosome	-	2361916	2361978	63	BHI, TMH, Lung	74.0079	102.495	54.2235	274.803	NULL	YP_2119	YP_2120
Intergenic	sR052	N		chromosome	+	2304286	2304421	136	BHI, TMH, Lung, Spleen	558.221	254.491	107.142	331.828	NULL	YP_2073	YP_2074
Intergenic	sR053	Y		chromosome	+	2314619	2314762	144	BHI, TMH, Lung, Spleen	2919.47	419.2	113.552	424.564	NULL	YP_2078	YP_2079
Intergenic	sR054	N		chromosome	+	2359502	2359566	65	BHI, TMH, Lung, Spleen	131.72	100.28	94.2862	353.272	NULL	YP_2115	YP_2116
Intergenic	sR055	F		chromosome	+	2901512	2901622	111	BHI, TMH, Lung, Spleen	2280.18	655.924	6144.41	9743.83	NULL	YP_2617	YP_2618
Intergenic	sR056	N		chromosome	+	2953305	2953461	157	BHI, TMH	420.975	204.331	22.0284	35.5267	NULL	YP_2663	YP_2664
Intergenic	sR057	N		chromosome	+	3208486	3208555	70	BHI, TMH, Spleen	98.4633	168.292	16.9533	417.033	NULL	YP_2887	YP_2888
Intergenic	sR058	N		chromosome	+	3497664	3497747	84	BHI, TMH, Lung	117.584	301.317	169.129	216.45	NULL	YP_3137	YP_3138
Intergenic	sR059	N	Ysr69	chromosome	+	3547941	3548014	74	BHI, TMH, Lung, Spleen	84.9644	162.138	1209.07	1168.79	NULL	YP_3178	YP_3179
Intergenic	sR060	N		chromosome	+	3729560	3729638	79	BHI, TMH, Spleen	14494.7	99.2028	51.8255	382.36	NULL	YP_3333	YP_3334
Intergenic	sR061	N		chromosome	+	3926338	3926450	113	BHI, TMH, Lung	660.462	182.758	71.3387	68.5913	NULL	YP_3453	YP_3454
Intergenic	sR062	N		chromosome	+	4106276	4106464	189	BHI, TMH, Lung, Spleen	712.504	1239.83	138.586	866.567	NULL	YP_3608	YP_3609
Intergenic	sR063	N		chromosome	+	263667	263737	71	BHI, TMH	124.55	136.262	16.9533	71.4173	NULL	YP_0261	YP_0262
Intergenic	sR064	N		chromosome	+	275237	275459	223	BHI, TMH, Lung, Spleen	672.468	585.407	674.215	1083.96	NULL	YP_0269	YP_0270
Intergenic	sR065	Y	Ysr110	chromosome	+	388892	389018	127	BHI, TMH	203.082	277.912	37.8445	107.801	NULL	YP_0367	YP_0368
Intergenic	sR066	Y		chromosome	+	406890	407019	130	BHI, TMH	400.543	334.053	37.4276	169.392	NULL	YP_0381	YP_0382
Intergenic	sR067	N		chromosome	+	541050	541152	103	BHI, TMH, Lung, Spleen	100.867	124.128	672.617	1021.86	NULL	YP_0502	YP_0503
Intergenic	sR068	N		chromosome	+	574533	574590	58	BHI, TMH	102.248	98.384	16.9533	54.9526	NULL	YP_0534	YP_0535
Intergenic	sR069	N		chromosome	+	839569	839695	127	BHI, TMH, Lung, Spleen	388.584	538.839	796.47	1972.35	NULL	YP_0777	YP_0778
Intergenic	sR070	N		chromosome	+	1275736	1275824	89	BHI, TMH, Lung, Spleen	140.087	381.575	156.199	496.482	NULL	YP_1181	YP_1182
Intergenic	sR071	N		chromosome	+	1404512	1404588	77	BHI, TMH, Lung, Spleen	137.226	173.749	157.203	361.247	NULL	YP_1284	YP_1285
Intergenic	sR072	N		chromosome	+	1539994	1540098	105	BHI, TMH, Lung	403.349	184.372	72.9798	73.8173	NULL	YP_1396	YP_1397
Intergenic	sR073	Y		chromosome	+	1761045	1761201	157	BHI, TMH, Lung, Spleen	1071.74	1735.46	563.291	1771.26	NULL	YP_1612	YP_1613
Intergenic	sR074	N	Ysr68	chromosome	+	1772593	1772703	111	BHI, TMH	124.862	273.181	46.8124	171.631	NULL	YP_1622	YP_1623
Intergenic	sR075	N		chromosome	+	2033839	2033906	68	BHI, TMH	120.743	181.951	32.4106	134.222	NULL	YP_1826	YP_1827
Intergenic	sR076	Y (Two bands)		chromosome	+	2057225	2057341	117	BHI, TMH, Lung	109.346	20.6611	152	107.108	NULL	YP_1846	YP_1847
Intergenic	sR077	N		chromosome	+	2094244	2094387	144	BHI, TMH, Lung, Spleen	353.737	202.607	153.698	346.09	NULL	YP_1883	YP_1884
Intergenic	sR078	N		chromosome	+	2183016	2183085	70	BHI, TMH, Lung, Spleen	2374.77	273.195	170.986	709.888	NULL	YP_1963	YP_1964
Intergenic	sR079	N		chromosome	+	2192602	2192675	74	BHI, TMH, Lung, Spleen	156.621	238.496	800.813	1048.39	NULL	YP_1971	YP_1972
Intergenic	sR080	N		chromosome	-	1218413	1218512	100	TMH, Lung, Spleen	39.2392	187.118	1440.86	1064.83	NULL	YP_1135	YP_1136
Intergenic	sR081	Y		pCD1	-	4639	4832	194	BHI, TMH	221.143	67.8332	36.1349	107.163	NULL	YP_pCD08	YP_pCD09
Intergenic	sR082	N		pMT1	-	98104	98193	90	BHI, TMH	576.826	214.081	101.814	374.261	NULL	YP_pMT118	YP_pMT119
Intergenic	sR083	N		pMT1	+	105828	105915	88	BHI, TMH, Lung	138.666	44.6776	43.2501	0	NULL	YP_pMT127	YP_pMT128
Intergenic	sR084	Y		pPCP1	-	9434	9498	65	TMH, Lung, Spleen	9.09017	49.1258	2788.29	423.481	NULL	YP_pPCP10	YP_pPCP01
Intergenic	sR085	N		chromosome	+	2264713	2264859	147	BHI, TMH, Lung, Spleen	381.54	188.309	96.7605	340.998	NULL	YP_2040	YP_2041
Intergenic	sR086	N		chromosome	+	3654681	3654788	108	BHI, TMH, Lung, Spleen	165.355	502.496	464.331	1069.79	NULL	YP_3278	YP_3279
Intergenic	sR087	N		chromosome	+	617565	617649	85	BHI, TMH, Lung, Spleen	235.787	286.384	236.348	1084.86	NULL	YP_0577	YP_0578
Intergenic	sR088	Y		chromosome	+	2175985	2176291	307	BHI, TMH, Lung, Spleen	2775.35	1894.72	366.373	674.589	NULL	YP_1956	YP_1957
Antisense	sR089	N		chromosome	-	2475322	2475382	61	BHI, TMH, Lung, Spleen	73.9663	343.412	300.712	1786	YP_2227	YP_2226	YP_2228
Antisense	sR090	N		chromosome	-	3517648	3517709	62	BHI, TMH, Lung	208.148	122.109	200.841	140.202	YP_3148	YP_3147	YP_3149
Antisense	sR091	N		chromosome	-	3546523	3546591	69	BHI, TMH, Lung, Spleen	153.602	218.891	1003.93	1541.13	YP_3178	YP_3177	YP_3179
Antisense	sR092	N		chromosome	-	3738283	3738408	126	BHI, TMH, Lung	667.371	190.484	55.7036	99.4579	YP_3341	YP_3340	YP_3342
Antisense	sR093	N		chromosome	-	3867511	3867614	104	BHI, TMH, Lung, Spleen	84.8197	229.498	256.581	468.058	YP_3423	YP_3422	YP_3424
Antisense	sR094	N		chromosome	-	72116	72222	107	BHI, TMH, Lung, Spleen	122.91	90.0432	1063.54	1069.64	YP_0061	YP_0060	YP_0062
Antisense	sR095	N		chromosome	-	2345569	2345632	64	BHI, TMH	213.095	127.085	34.4363	72.4375	YP_2106	YP_2105	YP_2107
Antisense	sR096	N		chromosome	+	2658644	2658741	98	BHI, TMH, Lung	193.214	106.102	77.2411	72.4375	YP_2391	YP_2390	YP_2392
Antisense	sR097	N		chromosome	+	3456944	3457065	122	BHI, TMH, Lung	1159.31	255.419	96.7864	185.844	YP_3108	YP_3107	YP_3109
Antisense	sR098	F		chromosome	+	3492331	3492398	68	BHI, TMH	3691.18	223.296	53.8515	285.489	YP_3132	YP_3131	YP_3133
Antisense	sR099	N		chromosome	+	4337831	4337900	70	BHI, TMH, Lung	159.213	110.777	114.919	0	YP_3810	YP_3809	YP_3811
Antisense	sR100	Y		chromosome	+	666650	666786	137	BHI, TMH	301.804	127.364	19.8422	0	YP_0624	YP_0623	YP_0625
Antisense	sR101	N		chromosome	+	1305000	1305061	62	BHI, TMH	131.496	193.085	64.395	217.313	YP_1203	YP_1202	YP_1204
Antisense	sR102	N		chromosome	-	692019	692098	80	TMH, Lung, Spleen	45.2259	129.803	510.399	542.376	YP_0647	YP_0646	YP_0648
Antisense	sR103	N		pMT1	+	66082	66183	102	BHI, Lung, Spleen	96.5552	30.1933	539.014	649.097	YP_pMT073	YP_pMT072	YP_pMT074
Antisense	sR104	Y (Three bands)		pPCP1	-	3630	3971	342	BHI, TMH, Lung	460.821	402.398	450.575	93.8299	YP_pPCP04	YP_pPCP03	YP_pPCP05
a, sRNAs which could be annotated by Rfam database were named as it is; Y, validated by Northern; F, failed to be validated by Northern; N, not validated.
b, ID of sRNAs identified by Koo's et al (PNAS 2011) and Beauregard's et al (RNA Biol 2013).
