# Supplementary material for: Determination of sRNA Expressions by RNA-seq in Yersinia pestis Grown In Vitro and during Infection
Source: PLoS One. 2013 Sep 11;8(9):e74495. doi: 10.1371/journal.pone.0074495 (PMC3770706; doi:10.1371/journal.pone.0074495)
Supplement: Table S2 — Conservation of 104 sRNAs in the sequenced genomes of 135 Y. pestis strains. (XLS) [file pone.0074495.s004.xls]

## Sheet: Suppl Table S2
Table S2. Conservation of 104 sRNAs in the sequenced genomes of 135 Y. pestis strains.
Biovar	Strain Name	1	2	3	4	5	6	7	8	9	10	11	12	13	14	15	16	17	18	19	20	21	22	23	24	25	26	27	28	29	30	31	32	33	34	35	36	37	38	39	40	41	42	43	44	45	46	47	48
Antiqua	E1979001	0.862069	1	1	1	1	1	1	1	1	1	1	1	1	1	1	1	1	1	1	1	1	1	1	1	1	1	0.760563	1	1	1	0	1	1	1	1	1	1	1	1	1	1	1	1	1	1	1	1	1
Antiqua	MGJZ7	0.862069	1	1	1	1	1	1	1	1	1	0.613333	1	1	1	1	1	1	1	1	1	1	1	1	1	1	1	0.619718	1	1	1	1	1	1	1	1	1	1	1	1	1	1	1	1	1	1	1	1	0
Antiqua	MGJZ9	0.862069	1	1	1	1	1	1	1	1	1	1	1	1	1	1	1	1	1	1	1	1	1	1	1	1	1	0.732394	1	1	1	1	1	1	1	1	1	1	1	1	1	1	1	1	1	1	1	1	1
Antiqua	Antiqua	0.396552	1	1	1	1	1	1	1	1	1	1	1	1	1	1	1	1	1	1	1	1	1	1	1	1	1	1	1	1	1	1	1	1	0.110429	1	1	1	1	1	1	1	1	1	1	1	1	1	1
Antiqua	B42003004	0.396552	1	1	1	1	1	1	1	1	1	1	1	1	1	1	1	1	1	1	1	1	1	1	1	1	1	1	1	1	1	0	1	1	1	1	1	1	1	1	1	1	1	1	1	1	1	1	1
Antiqua	UG05	0.396552	1	1	1	1	1	1	1	1	1	1	1	1	1	1	1	1	1	1	1	1	1	1	1	1	1	0.619718	1	1	1	0	1	1	1	1	1	1	1	1	1	1	1	1	1	1	1	1	1
Antiqua	34202	0.37931	1	1	1	1	1	1	1	1	1	1	1	1	1	1	1	1	1	1	1	1	1	1	1	1	1	0.591549	1	1	1	1	1	1	1	1	1	1	1	1	1	1	1	1	1	1	1	1	1
Antiqua	Nepal516	0.37931	1	1	1	1	1	1	1	1	1	1	1	1	1	1	1	1	1	1	1	1	1	1	1	1	1	1	1	1	1	1	1	1	1	1	1	1	1	1	1	1	1	1	1	1	1	1	0
Antiqua	620024	0.362069	1	1	1	1	1	1	1	1	1	1	1	1	1	1	1	1	1	1	1	1	1	1	1	1	1	0.591549	1	1	1	1	1	1	1	1	1	1	1	1	1	1	1	1	1	1	1	1	1
Antiqua	CMCC67001	0.37931	1	1	1	1	1	1	1	1	1	1	1	1	1	1	1	1	1	0.883117	1	1	1	1	1	1	1	0.591549	1	1	1	1	1	1	1	1	1	1	1	1	1	1	1	1	1	1	1	1	0
Antiqua	164	0.862069	1	1	1	1	1	1	1	1	1	1	1	1	1	1	1	1	1	0.818182	1	1	1	1	1	1	1	0.591549	1	1	1	1	1	1	1	1	1	1	1	1	1	1	1	1	1	1	1	1	1
Antiqua	CMCC03001	0.862069	1	1	1	1	1	1	1	1	1	1	1	1	1	1	1	1	1	0.818182	1	1	1	1	1	1	1	0.591549	1	1	1	1	1	1	1	1	1	1	1	1	1	1	1	1	1	1	1	1	0
Antiqua	12	0.862069	1	1	1	1	1	1	1	1	1	1	1	1	1	1	1	1	1	0	1	1	1	1	1	1	1	0.591549	1	1	1	1	1	1	1	1	1	1	1	1	1	1	1	1	1	1	1	1	1
Antiqua	30017	0.862069	1	1	1	1	1	1	1	1	1	1	1	1	1	1	1	1	1	0	1	1	1	1	1	1	1	0.84507	1	1	1	1	1	1	1	1	1	1	1	1	1	1	1	1	1	1	1	1	1
Antiqua	42013	0.862069	1	1	1	1	1	1	1	1	1	1	1	1	1	1	1	1	1	0	1	1	1	1	1	1	1	0.619718	1	1	1	1	1	1	1	1	1	1	1	1	1	1	1	1	1	1	1	1	1
Antiqua	42082	0.862069	1	1	1	1	1	1	1	1	1	1	1	1	1	1	1	1	1	0	1	1	1	1	1	1	1	0.704225	1	1	1	1	1	1	1	1	1	1	1	1	1	1	1	1	1	1	1	1	1
Antiqua	42091	0.862069	1	1	1	1	1	1	1	1	1	1	1	1	1	1	1	1	1	0	1	1	1	1	1	1	1	0.591549	1	1	1	1	1	1	1	1	1	1	1	1	1	1	1	1	1	1	1	1	1
Antiqua	42095	0.862069	1	1	1	1	1	0.984293	1	1	1	1	1	1	1	1	1	1	1	0	1	1	1	1	1	1	1	0.591549	1	1	1	1	1	1	1	1	1	1	1	1	1	1	1	1	1	1	1	1	1
Antiqua	5	0.862069	1	1	1	1	1	1	1	0.972222	1	1	1	1	1	1	1	1	1	0	1	1	1	1	1	1	1	0.591549	1	1	1	1	1	1	1	1	1	1	1	1	1	1	1	1	1	1	1	1	1
Antiqua	640038	0.862069	1	1	1	1	1	1	1	1	1	1	1	1	1	1	1	1	1	0	1	1	1	1	1	1	1	0.591549	1	1	1	1	1	1	1	1	1	1	1	1	1	1	1	1	1	1	1	1	0
Antiqua	7	0.862069	1	1	1	1	1	1	1	1	1	1	1	1	1	1	1	1	1	0	1	1	1	1	1	1	1	0.619718	1	1	1	1	1	1	1	1	1	1	1	1	1	1	1	1	1	1	1	1	1
Antiqua	71011	0.862069	1	1	1	1	1	1	1	1	1	1	1	1	1	1	1	1	1	0	1	1	1	1	1	1	1	0.591549	1	1	1	1	1	1	1	1	1	1	1	1	1	1	1	1	1	1	1	1	1
Antiqua	71021	0.862069	1	1	1	1	1	1	1	1	1	1	1	1	1	1	1	1	1	0	1	1	1	1	1	1	1	0.591549	1	1	1	1	1	1	1	1	1	1	1	1	1	1	1	1	1	1	1	1	1
Antiqua	77011	0.862069	1	1	1	1	1	1	1	1	1	1	1	1	1	1	1	1	1	0	1	1	1	1	1	1	1	0.591549	1	1	1	1	1	1	1	1	1	1	1	1	1	1	1	1	1	1	1	1	0
Antiqua	780441	0.862069	1	1	1	1	1	1	1	1	1	1	1	1	1	1	1	1	1	0	1	1	1	1	1	1	1	0.591549	1	1	1	1	1	1	1	1	1	1	1	1	1	1	1	1	1	1	1	1	1
Antiqua	80075	0.862069	1	1	1	1	1	1	1	1	1	1	1	1	1	1	1	1	1	0	1	1	1	1	1	0.990741	1	0.591549	1	1	1	1	1	1	1	1	1	1	1	1	1	1	1	1	1	1	1	1	1
Antiqua	9	0.862069	1	1	1	1	1	1	1	1	1	1	1	1	1	1	1	1	1	0	1	1	1	1	1	1	1	0.591549	1	1	1	1	1	1	1	1	1	1	1	1	1	1	1	1	1	1	1	1	1
Antiqua	910706	0.862069	1	1	1	1	1	1	1	1	1	1	1	1	1	1	1	1	1	0	1	1	1	1	1	1	1	0.591549	1	1	1	1	1	1	1	1	1	1	1	1	1	1	1	1	1	1	1	1	1
Antiqua	945	0.862069	1	1	1	1	1	1	1	1	1	1	1	1	1	1	1	1	1	0	1	1.05806	1	1	1	1	1	0.591549	1	1	1	1	1	1	1	1	1	1	1	1	1	1	1	1	1	1	1	1	1
Antiqua	970754	0.862069	1	1	1	1	1	1	1	1	1	1	1	1	1	1	1	1	1	0	1	1	1	1	1	1	1	0.591549	1	1	1	1	1	1	1	1	1	1	1	1	1	1	1	1	1	1	1	1	1
Antiqua	CMCC02041	0.862069	1	1	1	1	1	1	1	1	1	1	1	1	1	1	1	1	1	0	1	1	1	1	1	1	1	0.591549	1	1	1	1	1	1	1	1	1	1	1	1	1	1	1	1	1	1	1	1	1
Antiqua	CMCC05013	0.862069	1	1	1	1	1	1	1	1	1	1	1	1	1	1	1	1	1	0	1	1	1	1	1	1	1	0.704225	1	1	1	1	1	1	1	1	1	1	1	1	1	1	1	1	1	1	1	1	1
Antiqua	CMCC10012	0.862069	1	1	1	1	1	1	1	1	1	1	1	1	1	1	1	1	1	0	1	1	1	1	1	1	1	0.591549	1	1	1	1	1	1	1	1	1	1	1	1	1	1	1	1	1	1	1	1	1
Antiqua	CMCC11001	0.862069	1	1	1	1	1	1	1	1	1	1	1	1	1	1	1	1	1	0	1	1	1	1	1	1	1	0.591549	1	1	1	1	1	1	1	1	1	1	1	1	1	1	1	1	1	1	1	1	1
Antiqua	CMCC12009	0.862069	1	1	1	1	1	1	1	1	1	1	1	1	1	1	1	1	1	0	1	1	1	1	1	1	1	0.591549	1	1	1	1	1	1	1	1	1	1	1	1	1	1	1	1	1	1	1	1	1
Antiqua	CMCC15017	0.862069	1	1	1	1	1	1	1	1	1	0.38	1	1	1	1	1	1	1	0	1	1	1	1	1	1	1	0.704225	1	1	1	1	1	1	1	1	1	1	1	1	1	1	1	1	1	1	1	1	1
Antiqua	CMCC21106	0.862069	1	1	1	1	1	1	1	1	1	1	1	1	1	1	1	1	1	0	1	1	1	1	1	1	1	0.591549	1	1	1	1	1	1	1	1	1	1	1	1	1	1	1	1	1	1	1	1	0
Antiqua	CMCC27002	0.862069	1	1	1	1	1	1	1	1	1	0.64	1	1	1	1	1	1	1	0	1	0.374194	1	1	1	1	1	0.704225	1	1	1	1	1	1	1	1	1	1	1	1	1	1	1	1	1	1	1	1	1
Antiqua	CMCC31004	0.862069	1	1	1	1	1	1	1	1	1	1	1	1	1	1	1	1	1	0	1	1	1	1	1	1	1	0.732394	1	1	1	1	1	1	1	1	1	1	1	1	1	1	1	1	1	1	1	1	0.793893
Antiqua	CMCC38001	0.862069	1	1	1	1	1	1	1	1	1	1	1	1	1	1	1	1	1	0	1	1	1	1	1	1	1	0.704225	1	1	1	1	1	1	1	1	1	1	1	1	1	1	1	1	1	1	1	1	1
Antiqua	CMCC41001	0.862069	1	1	1	1	1	1	1	1	1	1	1	1	1	1	1	1	1	0	1	1	1	1	1	1	1	0.591549	1	1	1	1	1	1	1	1	1	1	1	1	1	1	1	1	1	1	1	1	1
Antiqua	CMCC43032	0.862069	1	1	1	1	1	1	1	1	1	1	1	1	1	1	1	1	1	0	1	1	1	1	1	1	1	0.591549	1	1	1	1	1	1	1	1	1	1	1	1	1	1	1	1	1	1	1	1	1
Antiqua	CMCC46501	0.862069	1	1	1	1	1	1	1	1	1	1	1	1	1	1	1	1	1	0	1	1	1	1	1	1	1	0.704225	1	1	1	1	1	1	1	1	1	1	1	1	1	1	1	1	1	1	1	1	0
Antiqua	CMCC49003	0.862069	1	1	1	1	1	1	1	1	1	1	1	1	1	1	1	1	1	0	1	1	1	1	1	1	1	0.591549	1	1	1	1	1	1	1	1	1	1	1	1	1	1	1	1	1	1	1	1	1
Antiqua	CMCC640047	0.862069	1	1	1	1	1	1	1	1	1	0.333333	1	1	1	1	1	1	1	0	1	0.6	1	1	1	1	1	0.591549	1	1	1	1	1	1	1	1	1	1	1	1	1	1	1	1	1	1	1	1	0.648855
Antiqua	CMCC71001	0.862069	1	1	1	1	1	1	1	1	1	1	1	1	1	1	1	1	1	0	1	1	1	1	1	1	1	0.591549	1	1	1	1	1	1	1	1	1	1	1	1	1	1	1	1	1	1	1	1	0.267176
Antiqua	CMCC8211	0.862069	1	1	1	1	1	1	1	1	1	1	1	1	1	1	1	1	1	0	1	1	1	1	1	0	1	0.591549	1	1	1	1	1	1	1	1	1	1	1	1	1	1	1	1	1	1	1	1	1
Antiqua	CMCC84018	0.862069	1	1	1	1	1	1	1	1	1	1	1	1	1	1	1	1	1	0	1	1	1	1	1	1	1	0.591549	1	1	1	1	1	1	1	1	1	1	1	1	1	1	1	1	1	1	1	1	1
Antiqua	CMCC84033	0.862069	1	1	1	1	1	1	1	1	1	1	1	1	1	1	1	1	1	0	1	1	1	1	1	1	1	0.591549	1	1	1	1	1	1	1	1	1	1	1	1	1	1	1	1	1	1	1	1	1
Antiqua	CMCC84038	0.862069	1	1	1	1	1	1	1	1	1	1	1	1	1	1	1	1	1	0	1	1	1	1	1	1	1	0.591549	1	1	1	1	1	1	1	1	1	1	1	1	1	1	1	1	1	1	1	1	1
Antiqua	CMCC84046	0.862069	1	1	1	1	1	1	1	1	1	1	1	1	1	1	1	1	1	0	1	1	1	1	1	0	1	0.591549	1	1	1	1	1	1	1	1	1	1	1	1	1	1	1	1	1	1	1	1	1
Antiqua	MGJZ11	0.862069	1	1	1	1	1	1	1	1	1	1	1	1	1	1	1	1	1	0	1	1	1	1	1	1	1	0.732394	1	1	1	1	1	1	1	1	1	1	1	1	1	1	1	1	1	1	1	1	1
Antiqua	MGJZ12	0.862069	1	1	1	1	1	1	1	1	1	1	1	1	1	1	1	1	1	0	1	1	1	1	1	1	1	0.591549	1	1	1	1	1	1	1	1	1	1	1	1	1	1	1	1	1	1	1	1	0.755725
Antiqua	MGJZ3	0.862069	1	1	1	1	1	1	1	1	1	1	1	1	1	1	1	1	1	0	1	1	1	1	1	1	1	0.679577	1	1	1	1	1	1	1	1	1	1	1	1	1	1	1	1	1	1	1	1	0
Antiqua	MGJZ6	0.862069	1	1	1	1	1	1	1	1	1	1	1	1	1	1	1	1	1	0	1	1	1	1	1	1	1	0.619718	1	1	1	1	1	1	1	1	1	1	1	1	1	1	1	1	1	1	1	1	0
Antiqua	YN802	0.862069	1	1	1	1	1	1	1	1	1	1	1	1	1	1	1	1	1	0	1	1	1	1	1	1	1	0.704225	1	1	1	1	1	1	1	1	1	1	1	1	1	1	1	1	1	1	1	1	1
Antiqua	710317	0.844828	1	1	1	1	1	1	1	1	1	1	1	1	1	1	1	1	1	0	1	1	1	1	1	1	1	0.704225	1	1	1	1	1	1	1	1	1	1	1	1	1	1	1	1	1	1	1	1	1
Antiqua	CMCC42007	0.465517	1	1	1	1	1	1	1	1	1	1	1	1	1	1	1	1	1	0	1	1	1	1	1	1	1	0.591549	1	1	1	1	1	1	1	1	1	1	1	1	1	1	1	1	1	1	1	1	1
Antiqua	2330	0.396552	1	1	1	1	1	1	1	1	1	1	1	1	1	1	1	1	1	0	1	1	1	1	1	1	1	0.591549	1	1	1	1	1	1	1	1	1	1	1	1	1	1	1	1	1	1	1	1	0
Antiqua	142	0.37931	1	1	1	1	1	1	1	1	1	1	1	1	1	1	1	1	1	0	1	1	1	1	1	0	1	0.591549	1	1	1	1	1	1	1	1	1	1	1	1	1	1	1	1	1	1	1	1	0
Antiqua	2	0.37931	1	1	1	1	1	1	1	1	1	1	1	1	1	1	1	1	1	0	1	1	1	1	1	1	1	0.591549	1	1	1	1	1	1	1	1	1	1	1	1	1	1	1	1	1	1	1	1	1
Antiqua	34008	0.37931	1	1	1	1	1	1	1	1	1	1	1	1	1	1	1	1	1	0	1	1	1	1	1	1	1	0.591549	1	1	1	1	1	1	1	1	1	1	1	1	1	1	1	1	1	1	1	1	1
Antiqua	351001	0.37931	1	1	1	1	1	1	1	1	1	1	1	1	1	1	1	1	1	0	1	1	1	1	1	1	1	0.84507	1	1	1	1	1	1	1	1	1	1	1	1	1	1	1	1	1	1	1	1	1
Antiqua	372007	0.37931	1	1	1	1	1	1	1	1	1	1	1	1	1	1	1	1	1	0	1	1	1	1	1	1	1	0.591549	1	1	1	1	1	1	1	1	1	1	1	1	1	1	1	1	1	1	1	1	1
Antiqua	375002	0.37931	1	1	1	1	1	1	1	1	1	1	1	1	1	1	1	1	1	0	1	1	1	1	1	1	1	0.591549	1	1	1	1	1	1	1	1	1	1	1	1	1	1	1	1	1	1	1	1	1
Antiqua	52008	0.37931	1	1	1	1	1	1	1	1	1	1	1	1	1	1	1	1	1	0	1	1	1	1	1	1	1	0.591549	1	1	1	1	1	1	1	1	1	1	1	1	1	1	1	1	1	1	1	1	1
Antiqua	890658	0.37931	1	1	1	1	1	1	1	1	1	1	1	1	1	1	1	1	1	0	1	1	1	1	1	1	1	0.591549	1	1	1	1	1	1	1	1	1	1	1	1	1	1	1	1	1	1	1	1	1
Antiqua	CMCC104003	0.37931	1	1	1	1	1	1	1	1	1	1	1	1	1	1	1	1	1	0	1	1	1	1	1	1	1	0.591549	1	1	1	1	1	1	1	1	1	1	1	1	1	1	1	1	1	1	1	1	1
Antiqua	CMCC106002	0.37931	1	1	1	1	1	1	1	1	1	1	1	1	1	1	1	1	1	0	1	1	1	1	1	1	1	0.619718	1	1	1	1	1	1	1	1	1	1	1	1	1	1	1	1	1	1	1	1	1
Antiqua	CMCC347001	0.37931	1	1	1	1	1	1	1	1	1	1	1	1	1	1	1	1	1	0	1	1	1	1	1	1	1	0.84507	1	1	1	1	1	1	1	1	1	1	1	1	1	1	1	1	1	1	1	1	1
Antiqua	CMCC348002	0.37931	1	1	1	1	1	1	1	1	1	1	1	1	1	1	1	1	1	0	1	1	1	1	1	1	1	0.591549	1	1	1	1	1	1	1	1	1	1	1	1	1	1	1	1	1	1	1	1	1
Antiqua	CMCC51020	0.37931	1	1	1	1	1	1	1	1	1	1	1	1	1	1	1	1	1	0	1	1	1	1	1	1	1	0.591549	1	1	1	1	1	1	1	1	1	1	1	1	1	1	1	1	1	1	1	1	1
Antiqua	CMCC64001	0.37931	1	1	1	1	1	1	1	1	1	1	1	1	1	1	1	1	1	0	1	1	1	1	1	0	1	0.591549	1	1	1	1	1	1	1	1	1	1	1	1	1	1	1	1	1	1	1	1	0
Antiqua	CMCC92010	0.37931	1	1	1	1	1	1	1	1	1	1	1	1	1	1	1	1	1	0	1	1	1	1	1	1	1	0.591549	1	1	1	1	1	1	1	1	1	1	1	1	1	1	1	1	1	1	1	1	0
Antiqua	CMCC95001	0.37931	1	1	1	1	1	1	1	1	1	0.686667	1	1	1	1	1	1	1	0	1	1	1	1	1	1	1	0.591549	1	1	1	1	1	1	1	1	1	1	1	1	1	1	1	1	1	1	1	1	1
Antiqua	CMCC96001	0.37931	1	1	1	1	1	1	1	1	1	1	1	1	1	1	1	1	1	0	1	1	1	1	1	1	1	0.704225	1	1	1	1	1	1	1	1	1	1	1	1	1	1	1	1	1	1	1	1	1
Antiqua	CMCC96007	0.37931	1	1	1	1	1	1	1	1	1	0.73	1	1	1	1	1	1	1	0	1	1	1	1	1	1	1	0.591549	1	1	1	1	1	1	1	1	1	1	1	1	1	1	1	1	1	1	1	1	1
Antiqua	320	0.362069	1	1	1	1	1	1	1	1	1	1	1	1	1	1	1	1.01087	1	0	1	1	1	1	1	0	1	0.591549	1	1	1	1	1	1	1	1	1	1	1	1	1	1	1	1	1	1	1	1	0
Antiqua	CMCC05009	0.362069	1	1	1	1	1	1	1	1	1	1	1	1	1	1	1	1	1	0	1	1	1	1	1	1	1	0.591549	1	1	1	1	1	1	1	1	1	1	1	1	1	1	1	1	1	1	1	1	1
Mediaevalis	CMCC58010	0.37931	1	1	1	1	1	1	1	1	1	0.83	1	1	1	1	1	1	1	1	1	1	1	1	1	1	1	0.591549	1	1	1	1	1	1	1	1	1	1	1	1	1	1	1	1	1	1	1	1	0
Mediaevalis	KIM	0.37931	1	1	1	1	1	1	1	1	1	1	1	1	1	1	1	1	1	1	1	1	1	1	1	0	1	0.84507	1	1	1	1	1	1	1	1	1	1	1	1	1	1	1	1	1	1	1	1	1
Mediaevalis	CMCC99103	0.37931	1	1	1	1	1	1	1	1	1	1	1	1	1	1	1	1	1	0.818182	1	1	1	1	1	1	1	0.591549	1	1	1	1	1	1	1	1	1	1	1	1	1	1	1	1	1	1	1	1	1
Mediaevalis	SHAN12	0.37931	1	1	1	1	1	0.986911	1	1	1	1	1	1	1	1	1	1	1	0.818182	1	1	1	1	1	1	1	0.591549	1	1	1	1	1	1	1	1	1	1	1	1	1	1	1	1	1	1	1	1	1
Mediaevalis	I160001	0.396552	1	1	1	1	1	1	1	1	1	1	1	1	1	1	1	1	1	0	1	1	1	1	1	1	1	0.704225	1	1	1	1	1	1	1	1	1	1	1	1	1	1	1	1	1	1	1	1	0
Mediaevalis	112001	0.37931	1	1	1	1	1	1	1	1	1	1	1	1	1	1	1	1	1	0	1	0.645161	1	1	1	1	1	0.591549	1	1	1	1	1	1	1	1	1	1	1	1	1	1	1	1	1	1	1	1	1
Mediaevalis	2506	0.37931	1	1	1	1	1	1	1	1	1	1	1	1	1	1	1	1	1	0	1	1	1	1	1	1	1	0.591549	1	1	1	1	1	1	1	1	1	1	1	1	1	1	1	1	1	1	1	1	1
Mediaevalis	2654	0.37931	1	1	1	1	1	1	1	1	1	1	1	1	1	1	1	1	1	0	1	1	1	1	1	1	1	0.591549	1	1	1	1	1	1	1	1	1	1	1	1	1	1	1	1	1	1	1	1	1
Mediaevalis	41025	0.37931	1	1	1	1	1	1	1	1	1	1	1	1	1	1	1	1	1	0	1	1	1	1	1	1	1	0.591549	1	1	1	1	1	1	1	1	1	1	1	1	1	1	1	1	1	1	1	1	0
Mediaevalis	7338	0.37931	1	1	1	1	1	1	1	1	1	1	1	1	1	1	1	1	1	0	1	1	1	1	1	1	1	0.591549	1	1	1	1	1	1	1	1	1	1	1	1	1	1	1	1	1	1	1	1	0
Mediaevalis	CMCC107004	0.37931	1	1	1	1	1	1	1	1	1	1	1	1	1	1	1	1	1	0	1	1	1	1	1	0.972222	1	1	1	1	1	1	1	1	1	1	1	1	1	1	0.989474	1	1	1	1	1	1	1	1
Mediaevalis	91	0.37931	1	1	1	1	1	1	1	1	1	1	1	1	1	1	1	1	1	0	1	1	1	1	1	1	1	0.591549	1	1	1	1	1	1	1	1	1	1	1	1	1	1	1	1	1	1	1	1	0
Mediaevalis	CMCC12003	0.37931	1	1	1	1	1	0.984293	1	1	1	1	1	1	1	1	1	1	1	0	1	1	1	1	1	1	1	0.591549	1	1	1	1	1	1	1	1	1	1	1	1	1	1	1	1	1	1	1	1	0
Mediaevalis	CMCC124026	0.37931	1	1	1	1	1	1	1	1	1	1	1	1	1	1	1	1	1	0	1	1	1	1	1	1	1	0.704225	1	1	1	1	1	1	1	1	1	1	1	1	0.957895	1	1	1	1	1	1	1	1
Mediaevalis	CMCC125002	0.37931	1	1	1	1	1	1	1	1	1	1	1	1	1	1	1	1	1	0	1	1	1	1	1	1	1	0.591549	1	1	1	1	1	1	1	1	1	1	1	1	1	1	1	1	1	1	1	1	1
Mediaevalis	CMCC128001	0.37931	1	1	1	1	1	1	1	1	1	1	1	1	1	1	1	1	1	0	1	1	1	1	1	1	1	0.591549	1	1	1	1	1	1	1	1	1	1	1	1	1	1	1	1	1	1	1	1	1
Mediaevalis	CMCC47004	0.37931	1	1	1	1	1	1	1	1	1	1	1	1	1	1	1	1	1	0	1	1	1	1	1	1	1	0.591549	1	1	1	1	1	1	1	1	1	1	1	1	1	1	1	1	1	1	1	1	0
Mediaevalis	CMCC74008	0.37931	1	1	1	1	1	1	1	1	1	1	1	1	1	1	1	1	1	0	1	1	1	1	1	1	1	0.591549	1	1	1	1	1	1	1	1	1	1	1	1	1	1	1	1	1	1	1	1	1
Mediaevalis	CMCC90027	0.37931	1	1	1	1	1	1	1	1	1	1	1	1	1	1	1	1	1	0	1	1	1	1	1	1	1	0.704225	1	1	1	1	1	1	1	1	1	1	1	1	1	1	1	1	1	1	1	1	0
Mediaevalis	CMCC92004	0.37931	1	1	1	1	1	1	1	1	1	1	1	1	1	1	1	1	1	0	1	1	1	1	1	1	1	0.591549	1	1	1	1	1	1	1	1	1	1	1	1	1	1	1	1	1	1	1	1	0
Mediaevalis	CMCC99082	0.37931	1	1	1	1	1	1	1	1	1	1	1	1	1	1	1	1	1	0	1	1	1	1	1	1	1	0.84507	1	1	1	1	1	1	1	1	1	1	1	1	1	1	1	1	1	1	1	1	1
Mediaevalis	SHAN11	0.37931	1	1	1	1	1	1	1	1	1	1	1	1	1	1	1	1	1	0	1	1	1	1	1	1	1	0.591549	1	1	1	1	1	1	1	1	1	1	1	1	1	1	1	1	1	1	1	1	1
Mediaevalis	2504	0.362069	1	1	1	1	1	1	1	1	1	1	1	1	1	1	1	1	1	0	1	1	1	1	1	1	1	0.591549	1	1	1	1	1	1	1	1	1	1	1	1	1	1	1	1	1	1	1	1	1
Mediaevalis	CMCC120058	0.362069	1	1	1	1	1	1	1	1	1	1	1	1	1	1	1	1	1	0	1	1	1	1	1	1	1	0.704225	1	1	1	1	1	1	1	1	1	1	1	1	1	1	1	1	1	1	1	1	1
Mediaevalis	CMCC160032	0.362069	1	1	1	1	1	0.903141	1	1	1	1	1	1	1	1	1	1	1	0	1	1	1	1	1	0	1	0.591549	1	1	1	1	1	1	1	1	1	1	1	1	1	1	1	1	1	1	1	1	1
Medievalis	K1973002	0.37931	1	1	1	1	1	1	1	1	1	1	1	1	1	1	1	1	1.00775	1	1	1	1	1	1	0	1	0.704225	1	1	1	1	1	1	1	1	1	1	1	1	1	1	1	1	1	1	1	1	0
Microtus	91001	1	1	1	1	1	1	1	1	1	1	1	1	1	1	1	1	1	1	1	1	1	1	1	1	1	1	1	1	1	1	1	1	1	1	1	1	1	1	1	1	1	1	1	1	1	1	1	1
Microtus	PestoidesA	1	1	1	1	1	1	1	1	1	1	1	1	1	1	1	1	1	1	1	1	1	1	1	1	0	1	0.591549	1	1.00813	1	1	1	1	1	1	1	1	1	1	1	1	1	1	1	1	1	1	1
Microtus	Angola	0.396552	1	1	1	1	1	1	1	1	1	1	1	1	1	1	0	1	1	1	1	1	1	1	1	1	1	1	1	1	1	1	0.954802	1	1	1	1	1	1	1	1	1	1	1	1	1	1	1	1
Microtus	PestoidesF	0.396552	1	1	1	1	1	1	1	1	1	1	1	1	1	1	1	1	1	1	1	1	1	1	1	0	1	0.676056	1	1	1	1	1	1	1	1	1	1	1	1	1	1	1	1	1	1	1	1	1
Microtus	CMCC18019	1	1	1	1	1	1	1	1	1	1	1	1	1	1	1	1	1	1	0	1	1	1	1	1	1	1	0.704225	1	1	1	1	1	1	1	1	1	1	1	1	1	1	1	1	1	1	1	1	1
Microtus	CMCC91090	1	1	1	1	1	1	1	1	1	1	1	1	1	1	1	1	1	1	0	1	1	1	1	1	1	1	0.591549	1	1	1	1	1	1	1	1	1	1	1	1	1	1	1	1	1	1	1	1	1
Microtus	CMCC93014	1	1	1	1	1	1	1	1	1	1	1	1	1	1	1	1	1	1	0	1	1	1	1	1	1	1	0.591549	1	1	1	1	1	1	1	1	1	1	1	1	1	1	1	1	1	1	1	1	1
Microtus	CMCCN010025	1	1	1	1	1	1	1	1	1	1	1	1	1	1	1	1	1	1	0	1	1	1	1	1	1	1	0.591549	1	1	1	1	1	1	1	1	1	1	1	1	1	1	1	1	1	1	1	1	1
Microtus	CMCCo10807	1	1	1	1	1	1	1	1	1	1	1	1	1	1	1	1	1	1	0	1	1	1	1	1	1	1	0.591549	1	1	1	1	1	1	1	1	1	1	1	1	1	1	1	1	1	1	1	1	1
Microtus	G8786	0.362069	1	1	1	1	1	1	1	1	1	1	1	1	1	1	1	1	1	0	1	1	1	1	1	0	1	0.591549	1	1	1	1	1	1	1	1	1	1	1	1	0.642105	1	1	1	1	1	1	1	1
Orientalis	CA88	0.862069	1	1	1	1	1	1	1	1	1	1	1	1	1	1	1	1	1	1	1	1	1	1	1	0	1	0.704225	1	1	1	1	1	1	1	1	1	1	1	1	1	1	1	1	1	1	1	1	1
Orientalis	CMCCK100001	0.862069	1	1	1	1	1	1	1	1	1	1	1	1	1	1	1	1	1.04651	1	1	1	1	1	1	1	1	0.591549	1	1	1	1	1	1	1	1	1	1	1	1	1	1	1	1	1	1	1	1	1
Orientalis	CO92	0.862069	1	1	1	1	1	1	1	1	1	1	1	1	1	1	1	1	1	1	1	1	1	1	1	1	1	1	1	1	1	1	1	1	1	1	1	1	1	1	1	1	1	1	1	1	1	1	1
Orientalis	F1991016	0.862069	1	1	1	1	1	1	1	1	1	1	1	1	1	1	1	1	1.04651	1	1	1	1	1	1	1	1	1	1	1	1	1	1	1	1	1	1	1	1	1	1	1	1	1	1	1	1	1	1
Orientalis	IP275	0.862069	1	1	1	1	1	1	1	1	1	1	1	1	1	1	0.483696	1	1	1	1	1	1	1	1	1	1	1	1	1	1	1	1	1	1	1	1	1	1	1	1	1	1	1	1	1	1	1	1
Orientalis	India195	0.862069	1	1	1	1	1	1	1	1	1	1	1	1	1	1	1	1	1	1	1	1	1	1	1	0	1	0.760563	1	1	1	1	1	1	0.257669	1	1	1	1	1	1	1	1	1	1	1	1	1	0
Orientalis	MG05	0.862069	1	1	1	1	1	1	1	1	1	1	1	1	1	1	1	1	1	1	1	1	1	1	1	1	1	0.704225	1	1	1	1	1	1	1	1	1	1	1	1	1	1	1	1	1	1	1	1	1
Orientalis	YN1065	0.862069	1	1	1	1	1	1	1	1	1	1	1	1	1	1	1	1	1	1	1	1	1	1	1	1	1	0.704225	1	1	1	1	1	1	1	1	1	1	1	1	1	1	1	1	1	1	1	1	1
Orientalis	CMCC113001	0.862069	1	1	1	1	1	1	1	1	1	1	1	1	1	1	1	1	1	0	1	1	1	1	1	1	1	0.704225	1	1	1	1	1	1	1	1	1	1	1	1	1	1	1	1	1	1	1	1	1
Orientalis	CMCC114001	0.862069	1	1	1	1	1	1	1	1	1	1	1	1	1	1	1	1	1	0	1	0.909677	1	1	1	1	1	0.591549	1	1	1	1	1	1	1	1	1	1	1	1	1	1	1	1	1	1	1	1	1
Orientalis	CMCC82010	0.862069	1	1	1	1	1	1	1	1	1	1	1	1	1	1	1	1	1.04651	0	1	1	1	1	1	1	1	0.591549	1	1	1	1	1	1	1	1	1	1	1	1	1	1	1	1	1	1	1	1	1
Orientalis	CMCC87001	0.862069	1	1	1	1	1	1	1	1	1	1	1	1	1	1	1	1	1.04651	0	1	1	1	1	1	1	1	0.591549	1	1	1	1	1	1	1	1	1	1	1	1	1	1	1	1	1	1	1	1	1
Orientalis	CMCCK110001	0.862069	1	1	1	1	1	1	1	1	1	0.613333	1	1	1	1	1	1	1.04651	0	1	0.683871	1	1	1	1	1	0.591549	1	1	1	1	1	1	1	1	1	1	1	1	1	1	1	1	1	1	1	1	1
Orientalis	EV76	0.862069	1	1	1	1	1	1	1	1	1	1	1	1	1	1	1	1	1	0	1	1	1	1	1	1	1	0.591549	1	1	1	1	1	1	1	1	1	1	1	1	1	1	1	1	1	1	1	1	0
Orientalis	YN1683	0.862069	1	1	1	1	1	1	1	1	1	1	1	1	1	1	1	1	1	0	1	1	1	1	1	1	1	0.591549	1	1	1	1	1	1	1	1	1	1	1	1	1	1	1	1	1	1	1	1	0.198473
Orientalis	YN2179	0.862069	1	1	1	1	1	1	1	1	1	0.58	1	1	1	1	1	1	1.04651	0	1	1	1	1	1	1	1	0.591549	1	1	1	1	1	1	1	1	1	1	1	1	1	1	1	1	1	1	1	1	1
Orientalis	YN2551	0.862069	1	1	1	1	1	1	1	1	1	1	1	1	1	1	1	1	1.04651	0	1	1	1	1	1	1	1	0.704225	1	1	1	1	1	1	1	1	1	1	1	1	1.01053	1	1	1	1	1	1	1	1
Orientalis	YN2588	0.862069	1	1	1	1	1	1	1	1	1	0.556667	1	1	1	1	1	1	1.04651	0	1	1	1	1	1	1	1	0.704225	1	1	1	1	1	1	1	1	1	1	1	1	1	1	1	1	1	1	0.953917	1	1
Orientalis	YN472	0.862069	1	1	1	1	1	1	1	1	1	1	1	1	1	1	1	1	1	0	1	1	1	1	1	0	1	1	1	1	1	1	1	1	1	1	1	1	1	1	0.915789	1	1	1	1	1	1	1	1
Orientalis	YN663	0.862069	1	1	1	1	1	1	1	1	1	1	1	1	1	1	1	1	1.04651	0	1	0.8	1	1	1	1	1	0.591549	1	1	1	1	1	1	1	1	1	1	1	1	1	1	1	1	1	1	1	1	0
Columns and rows represent sRNAs and Y. pestis genomes, respectively. Sequence identities are indicated with different colors.
	95~100%
	85~95%
	55~85%
	<55%
[truncated: 56 more columns]
